# Supplementary material for: Three new bamboo-feeding species of the genus Symplanella Fennah (Hemiptera, Fulgoromorpha, Caliscelidae) from China
Source: Zookeys. 2014 May 10;(408):19–30. doi: 10.3897/zookeys.408.5797 (PMC4042823; doi:10.3897/zookeys.408.5797)
Supplement: XML Treatment for Symplanella [file zookeys.408.5797-treatment1.xml]

<!DOCTYPE tp:taxon-treatment
  PUBLIC "-//TaxonX//DTD Taxonomic Treatment Publishing DTD v0 20100105//EN" "tax-treatment-NSO.dtd">
<tp:taxon-treatment xmlns:tp="http://www.plazi.org/taxpub"><tp:treatment-meta><mixed-citation publication-type="journal"><person-group><name><surname>Yang</surname><given-names>Lin</given-names></name><name><surname>Chen</surname><given-names>Xiang-Sheng</given-names></name></person-group><article-title>Three new bamboo-feeding species of the genus <italic>Symplanella</italic> Fennah (Hemiptera, Fulgoromorpha, Caliscelidae) from China</article-title><source>Zookeys</source><day>10</day><month>5</month><year>2014</year><volume>2014</volume><issue>408</issue><fpage>19</fpage><lpage>30</lpage><pub-id pub-id-type="doi">10.3897/zookeys.408.5797</pub-id></mixed-citation></tp:treatment-meta><tp:nomenclature><tp:taxon-name>
                        <tp:taxon-name-part taxon-name-part-type="genus">Symplanella</tp:taxon-name-part>
                        <object-id xmlns:xlink="http://www.w3.org/1999/xlink" xlink:type="simple">http://species-id.net/wiki/Symplanella</object-id>
                    </tp:taxon-name><tp:taxon-authority>Fennah, 1987</tp:taxon-authority><xref ref-type="fig" rid="F1">Figs 1</xref><xref ref-type="fig" rid="F2">–</xref><xref ref-type="fig" rid="F3">36</xref><tp:nomenclature-citation-list><tp:nomenclature-citation><tp:taxon-name>Symplanella</tp:taxon-name><comment> Fennah, 1987: 244; <xref ref-type="bibr" rid="B14">Zhang and Wang 2009</xref>: 176.</comment></tp:nomenclature-citation></tp:nomenclature-citation-list></tp:nomenclature><tp:treatment-sec sec-type="Type species"><title>Type species.</title><p><italic><tp:taxon-name>Symplanella breviceps</tp:taxon-name></italic> Fennah, 1987, by original designation.</p></tp:treatment-sec><tp:treatment-sec sec-type="Diagnosis"><title>Diagnosis.</title><p>Vertex (<xref ref-type="fig" rid="F1">Figs 3</xref>, <xref ref-type="fig" rid="F2">15</xref>, <xref ref-type="fig" rid="F3">27</xref>) with anterior margin angular or rounded, posterior margin angulately concave, disc distinctly depressed, without median carina. Frons (<xref ref-type="fig" rid="F1">Figs 5</xref>, <xref ref-type="fig" rid="F2">17</xref>, <xref ref-type="fig" rid="F3">29</xref>) with median carina and submedian carinae, longer in middle line than widest part, widest at level of second segment of antennae. Clypeus with median carina. Pronotum as broad as or broader than head including eyes; lateral carinae strongly diverging laterad. Mesonotum without carina, almost twice as broad as long. Forewing (<xref ref-type="fig" rid="F1">Fig. 6</xref>) long and narrow, 4.00–4.71 times as long as broad; Sc+R and M united in basal fifth, Sc+R forking close to nodal transverse line; three or four subapical cells and seven to nine apical cells; M with three or four branches. Hindwing broad <!--PageBreak-->triangular, venation as shown in <xref ref-type="fig" rid="F1">Fig. 7</xref>. Post-tibia with one spine laterally, six apically; basal and second metatarsal segments toothless and ventrally pilose. Abdomen exceptionally elongate, narrow sternites chevron-shaped. Genital styles narrow and long or short and oval. Aedeagus fused with connective, both forming V-shaped or Y-shaped; aedeagal shaft long, simple, phallobase slender lobe-like or reduced.</p><fig id="F1" position="float" orientation="portrait"><label>Figures 1–12.</label><caption><p><italic><tp:taxon-name>Symplanella recurvata</tp:taxon-name></italic> sp. n. <bold>1</bold> Male habitus, dorsal view <bold>2</bold> Male habitus, lateral view <bold>3</bold> Head and thorax, dorsal view <bold>4</bold> Head and thorax, lateral view <bold>5</bold> Face <bold>6</bold> Forewing <bold>7</bold> Hindwing <bold>8</bold> Male anal segment, posterior view <bold>9</bold> Male genitalia, lateral view <bold>10</bold> Styles, posterior view <bold>11</bold> Aedeagus, dorsal view <bold>12</bold> Aedeagus, lateral view.</p></caption><graphic xmlns:xlink="http://www.w3.org/1999/xlink" xlink:href="zookeys-408-019-g001.jpg" position="float" orientation="portrait" xlink:type="simple"/></fig><fig id="F2" position="float" orientation="portrait"><label>Figures 13–24.</label><caption><p><italic><tp:taxon-name>Symplanella hainanensis</tp:taxon-name></italic> sp. n. <bold>13</bold> Male habitus, dorsal view <bold>14</bold> Male habitus, lateral view <bold>15</bold> Head and thorax, dorsal view <bold>16</bold> Head and thorax, lateral view <bold>17</bold> Face <bold>18</bold> Male anal segment, dorsal view <bold>19</bold> Male anal segment, lateral view <bold>20</bold> Male pygofer, lateral view <bold>21</bold> Style, lateral view <bold>22</bold> Styles, posterior view <bold>23</bold> Aedeagus, dorsal view <bold>24</bold> Aedeagus, lateral view.</p></caption><graphic xmlns:xlink="http://www.w3.org/1999/xlink" xlink:href="zookeys-408-019-g002.jpg" position="float" orientation="portrait" xlink:type="simple"/></fig><fig id="F3" position="float" orientation="portrait"><label>Figures 25–36.</label><caption><p><italic><tp:taxon-name>Symplanella zhongtua</tp:taxon-name></italic> sp. n. <bold>25</bold> Male habitus, dorsal view <bold>26</bold> Male habitus, lateral view <bold>27</bold> Head and thorax, dorsal view <bold>28</bold> Head and thorax, lateral view <bold>29</bold> Face <bold>30</bold> Male anal segment, dorsal view <bold>31</bold> Male anal segment, lateral view <bold>32</bold> Male pygofer, lateral view <bold>33</bold> Style, lateral view <bold>34</bold> Styles, posterior view <bold>35</bold> Aedeagus, ventral view <bold>36</bold> Aedeagus, lateral view.</p></caption><graphic xmlns:xlink="http://www.w3.org/1999/xlink" xlink:href="zookeys-408-019-g003.jpg" position="float" orientation="portrait" xlink:type="simple"/></fig></tp:treatment-sec><tp:treatment-sec sec-type="Distribution"><title>Distribution.</title><p>Oriental Region (China and Burma).</p></tp:treatment-sec><tp:treatment-sec sec-type="Checklist of species of Symplanella Fennah, 1987"><title>Checklist of species of <italic><tp:taxon-name>Symplanella</tp:taxon-name></italic> Fennah, 1987</title><p><italic><tp:taxon-name>Symplanella brevicephala</tp:taxon-name></italic> (Chou, Yuan &amp; Wang, 1994); China (Yunnan).</p><p><italic><tp:taxon-name>Symplanella breviceps</tp:taxon-name></italic> Fennah, 1987; Burma (Dawna Hills).</p><p><italic><tp:taxon-name>Symplanella hainanensis</tp:taxon-name></italic> sp. n.; China (Hainan).</p><p><italic><tp:taxon-name>Symplanella recurvata</tp:taxon-name></italic> sp. n.; China (Guangdong and Guangxi).</p><p><italic><tp:taxon-name>Symplanella unipuncta</tp:taxon-name></italic> Zhang &amp; Wang, 2009; China (Hainan).</p><p><italic><tp:taxon-name>Symplanella zhongtua</tp:taxon-name></italic> sp. n.; China (Yunnan)</p></tp:treatment-sec><tp:treatment-sec sec-type="Key to species of genus Symplanella (male)"><title>Key to species of genus <italic><tp:taxon-name>Symplanella</tp:taxon-name></italic> (male)</title><table-wrap content-type="key" position="anchor" orientation="portrait"><table><tbody><tr><td rowspan="1" colspan="1">1</td><td rowspan="1" colspan="1">Frons and clypeus mostly blackish or dark brown (<xref ref-type="fig" rid="F2">Figs 17</xref>, <xref ref-type="fig" rid="F3">29</xref>)</td><td rowspan="1" colspan="1">2</td></tr><tr><td rowspan="1" colspan="1">–</td><td rowspan="1" colspan="1">Frons and clypeus mostly yellowish green (<xref ref-type="fig" rid="F1">Fig. 5</xref>)</td><td rowspan="1" colspan="1">4</td></tr><tr><td rowspan="1" colspan="1">2</td><td rowspan="1" colspan="1">Head in lateral view with the apex acute (<xref ref-type="fig" rid="F2">Fig. 16</xref>)</td><td rowspan="1" colspan="1"><italic><tp:taxon-name>Symplanella hainanensis</tp:taxon-name></italic> sp. n.</td></tr><tr><td rowspan="1" colspan="1">–</td><td rowspan="1" colspan="1">Head in lateral view with the apex rounded (<xref ref-type="fig" rid="F3">Fig. 28</xref>)</td><td rowspan="1" colspan="1">3</td></tr><tr><td rowspan="1" colspan="1">3</td><td rowspan="1" colspan="1">Frons and clypeus mostly blackish brown (<xref ref-type="fig" rid="F3">Fig. 29</xref>); pygofer with one stout process at middle (<xref ref-type="fig" rid="F3">Fig. 32</xref>)</td><td rowspan="1" colspan="1"><italic><tp:taxon-name>Symplanella zhongtua</tp:taxon-name></italic> sp. n.</td></tr><tr><td rowspan="1" colspan="1">–</td><td rowspan="1" colspan="1">Frons and clypeus mostly dark brown; pygofer with one lobe-like process at dorsal posterior angle</td><td rowspan="1" colspan="1"><italic><tp:taxon-name>Symplanella brevicephala</tp:taxon-name></italic></td></tr><tr><td rowspan="1" colspan="1">4</td><td rowspan="1" colspan="1">M of forewing with three branches; genital style long in posterior view, posterior margin broadly concave</td><td rowspan="1" colspan="1"><italic><tp:taxon-name>Symplanella breviceps</tp:taxon-name></italic></td></tr><tr><td rowspan="1" colspan="1">–</td><td rowspan="1" colspan="1">M of forewing with four branches (<xref ref-type="fig" rid="F1">Fig. 6</xref>); genital style short in posterior view (<xref ref-type="fig" rid="F1">Fig. 10</xref>), posterior margin not concave or slightly convex (<xref ref-type="fig" rid="F1">Fig. 9</xref>)</td><td rowspan="1" colspan="1">5</td></tr><tr><td rowspan="1" colspan="1">5</td><td rowspan="1" colspan="1">Posterior margin of pygofer with one process</td><td rowspan="1" colspan="1"><italic><tp:taxon-name>Symplanella unipuncta</tp:taxon-name></italic></td></tr><tr><td rowspan="1" colspan="1">–</td><td rowspan="1" colspan="1">Posterior margin of pygofer without process (<xref ref-type="fig" rid="F1">Fig. 9</xref>)</td><td rowspan="1" colspan="1"><italic><tp:taxon-name>Symplanella recurvata</tp:taxon-name></italic> sp. n.</td></tr></tbody></table></table-wrap></tp:treatment-sec><ref-list><ref id="B14"><mixed-citation xmlns:xlink="http://www.w3.org/1999/xlink" xlink:type="simple"><person-group><name name-style="western"><surname>Zhang</surname><given-names>L</given-names></name><name name-style="western"><surname>Wang</surname><given-names>Y</given-names></name></person-group> (<year>2009</year>) <article-title>A taxonomic study on the genus <italic>Symplanella</italic> Fennah (Hemiptera: Issidae) from China.</article-title><source>Entomotaxonomia</source><volume>31</volume>: <fpage>176</fpage>-<lpage>180</lpage>.</mixed-citation></ref></ref-list></tp:taxon-treatment>
