# Supplementary material for: Three new bamboo-feeding species of the genus Symplanella Fennah (Hemiptera, Fulgoromorpha, Caliscelidae) from China
Source: Zookeys. 2014 May 10;(408):19–30. doi: 10.3897/zookeys.408.5797 (PMC4042823; doi:10.3897/zookeys.408.5797)
Supplement: XML Treatment for Symplanella recurvata [file zookeys.408.5797-treatment2.xml]

<!DOCTYPE tp:taxon-treatment
  PUBLIC "-//TaxonX//DTD Taxonomic Treatment Publishing DTD v0 20100105//EN" "tax-treatment-NSO.dtd">
<tp:taxon-treatment xmlns:tp="http://www.plazi.org/taxpub"><tp:treatment-meta><mixed-citation publication-type="journal"><person-group><name><surname>Yang</surname><given-names>Lin</given-names></name><name><surname>Chen</surname><given-names>Xiang-Sheng</given-names></name></person-group><article-title>Three new bamboo-feeding species of the genus <italic>Symplanella</italic> Fennah (Hemiptera, Fulgoromorpha, Caliscelidae) from China</article-title><source>Zookeys</source><day>10</day><month>5</month><year>2014</year><volume>2014</volume><issue>408</issue><fpage>19</fpage><lpage>30</lpage><pub-id pub-id-type="doi">10.3897/zookeys.408.5797</pub-id></mixed-citation></tp:treatment-meta><tp:nomenclature><tp:taxon-name>
                        <tp:taxon-name-part taxon-name-part-type="genus">Symplanella</tp:taxon-name-part>
                        <tp:taxon-name-part taxon-name-part-type="species">recurvata</tp:taxon-name-part>
                        <object-id xmlns:xlink="http://www.w3.org/1999/xlink" content-type="zoobank" xlink:type="simple">http://zoobank.org/FA3249B6-4106-4928-9201-F444D3E76BED</object-id>
                        <object-id xmlns:xlink="http://www.w3.org/1999/xlink" xlink:type="simple">http://species-id.net/wiki/Symplanella_recurvata</object-id>
                    </tp:taxon-name><tp:taxon-status xmlns:xlink="http://www.w3.org/1999/xlink" xlink:type="simple">sp. n.</tp:taxon-status><xref ref-type="fig" rid="F1">Figs 1–12</xref></tp:nomenclature><tp:treatment-sec sec-type="Measurements"><title>Measurements.</title><p>Body length including forewing: male 5.78–5.98 mm (N = 6), female 6.15–6.25 mm (N = 12); forewing length: male 4.90–5.15 mm (N = 6), female 5.30–5.40 mm (N = 12).</p></tp:treatment-sec><tp:treatment-sec sec-type="Coloration"><title>Coloration.</title><p>General color light yellowish brown with somewhat green. Ocelli reddish brown, eyes black brown. Antennae with one black spot at apex of second <!--PageBreak--><!--PageBreak-->segment. Central area of vertex and pronotum, base of mesonotum with somewhat pale yellowish red. Procoxae, mesocoxae, metapleura, abdominal sternites laterally and pregenital sternite of female fuscous.</p></tp:treatment-sec><tp:treatment-sec sec-type="Head and thorax"><title>Head and thorax.</title><p>Vertex including eyes narrower than pronotum (0.86:1). Vertex shorter in middle line than broad at base (0.60:1). Frons 1.28 times longer in middle line than widest part. Pronotum slightly longer in middle line than vertex (1.21:1). Mesonotum 1.24 times as long as vertex and pronotum together in middle line. Forewing longer in middle line than broad at widest part (4.71:1). Hindwing longer in middle line than broad at widest part (2.01:1), venation as shown in <xref ref-type="fig" rid="F1">Fig. 7</xref>.</p></tp:treatment-sec><tp:treatment-sec sec-type="Abdomen"><title>Abdomen.</title><p>Anal segment of male in posterior view (<xref ref-type="fig" rid="F1">Fig. 8</xref>) nearly long oval, in lateral view (<xref ref-type="fig" rid="F1">Fig. 9</xref>) with basal half parallel dorsally and ventrally, apical margin produced into stout process ventrally, which curves cephalad, apex acutely rounded. Pygofer in lateral view (<xref ref-type="fig" rid="F1">Fig. 9</xref>) with dorsal margin distinctly shorter than ventral margin, posterior margin mostly straight, concave at dorso-posterior angle. Genital style in lateral view slender, dorsal and ventral angles acutely rounded, posterior margin slightly convex; in posterior view (<xref ref-type="fig" rid="F1">Fig. 10</xref>) with dorsal and ventral apex acute and rounded, inner and outer margin sinuate. Aedeagus in dorsal view (<xref ref-type="fig" rid="F1">Fig. 11</xref>) with shaft straight, simple, apex rounded; in lateral view (<xref ref-type="fig" rid="F1">Fig. 12</xref>) curved at basal third, apical part straight, phallobase small, lobe-like. Connective in lateral view (<xref ref-type="fig" rid="F1">Fig. 12</xref>) straight, fused with base of aedeagus forming V-shape; connective in dorsal view (<xref ref-type="fig" rid="F1">Fig. 11</xref>) with both lateral margins swelled laterad.</p></tp:treatment-sec><tp:treatment-sec sec-type="Type material"><title>Type material.</title><p>Holotype: ♂, China: Guangdong, Guangzhou, Huanan Botanical Garden (<named-content xmlns:xlink="http://www.w3.org/1999/xlink" content-type="dwc:verbatimCoordinates" xlink:type="simple">23°08'N, 113°14'E</named-content>), on bamboo (<italic><tp:taxon-name>Neosinocalamus</tp:taxon-name></italic> sp.), 22 Nov. 2006, X.-S. Chen; paratypes: 5 ♂♂, 11 ♀♀, data same as holotype; 1 ♀, Guangxi, Daxin, Encheng, 4 May 2009, H.-R. Li.</p></tp:treatment-sec><tp:treatment-sec sec-type="Host plant"><title>Host plant.</title><p>Bamboo (<italic><tp:taxon-name>Neosinocalamus</tp:taxon-name></italic> sp.).</p></tp:treatment-sec><tp:treatment-sec sec-type="Distribution"><title>Distribution.</title><p>South China (Guangdong and Guangxi) (<xref ref-type="fig" rid="F4">Fig. 37</xref>).</p><fig id="F4" position="float" orientation="portrait"><label>Figure 37.</label><caption><p>Geographic distribution of <italic><tp:taxon-name>Symplanella</tp:taxon-name></italic> species: <italic><tp:taxon-name>Symplanella recurvata</tp:taxon-name></italic> sp. n. (▼); <italic><tp:taxon-name>Symplanella brevicephala</tp:taxon-name></italic> (Chou, Yuan &amp; Wang) (♦); <italic><tp:taxon-name>Symplanella breviceps</tp:taxon-name></italic> Fennah (▲); <italic><tp:taxon-name>Symplanella hainanensis</tp:taxon-name></italic> sp. n. (►); <italic><tp:taxon-name>Symplanella unipuncta</tp:taxon-name></italic> Zhang &amp; Wang (■); <italic><tp:taxon-name>Symplanella zhongtua</tp:taxon-name></italic> sp. n. (●).</p></caption><graphic xmlns:xlink="http://www.w3.org/1999/xlink" xlink:href="zookeys-408-019-g004.jpg" position="float" orientation="portrait" xlink:type="simple"/></fig></tp:treatment-sec><tp:treatment-sec sec-type="Remarks"><title>Remarks.</title><p>This new species is closely related to <italic><tp:taxon-name>Symplanella unipuncta</tp:taxon-name></italic> Zhang &amp; Wang, 2009 but differs in: <italic>i</italic>) anal segment in lateral view with one stout process at apical margin ventrally, which curves cephalad apically (with one tooth-like process at middle of ventral margin in <italic><tp:taxon-name>Symplanella unipuncta</tp:taxon-name></italic>); <italic>ii</italic>) posterior margin of pygofer without process (with one process in <italic><tp:taxon-name>Symplanella unipuncta</tp:taxon-name></italic>); <italic>iii</italic>) aedeagus without process at base (with two long stout processes basally and ventrally, which as long as aedeagal shaft).</p></tp:treatment-sec><tp:treatment-sec sec-type="Etymology"><title>Etymology.</title><p>The new species is named after the strongly recurved tip of the anal tube.</p></tp:treatment-sec><tp:treatment-sec><!--Section generated to contain objects referenced in tp:taxon-treatment.--><fig id="F1" position="float" orientation="portrait"><label>Figures 1–12.</label><caption><p><italic><tp:taxon-name>Symplanella recurvata</tp:taxon-name></italic> sp. n. <bold>1</bold> Male habitus, dorsal view <bold>2</bold> Male habitus, lateral view <bold>3</bold> Head and thorax, dorsal view <bold>4</bold> Head and thorax, lateral view <bold>5</bold> Face <bold>6</bold> Forewing <bold>7</bold> Hindwing <bold>8</bold> Male anal segment, posterior view <bold>9</bold> Male genitalia, lateral view <bold>10</bold> Styles, posterior view <bold>11</bold> Aedeagus, dorsal view <bold>12</bold> Aedeagus, lateral view.</p></caption><graphic xmlns:xlink="http://www.w3.org/1999/xlink" xlink:href="zookeys-408-019-g001.jpg" position="float" orientation="portrait" xlink:type="simple"/></fig></tp:treatment-sec></tp:taxon-treatment>
