# Supplementary material for: Three new bamboo-feeding species of the genus Symplanella Fennah (Hemiptera, Fulgoromorpha, Caliscelidae) from China
Source: Zookeys. 2014 May 10;(408):19–30. doi: 10.3897/zookeys.408.5797 (PMC4042823; doi:10.3897/zookeys.408.5797)
Supplement: XML Treatment for Symplanella hainanensis [file zookeys.408.5797-treatment3.xml]

<!DOCTYPE tp:taxon-treatment
  PUBLIC "-//TaxonX//DTD Taxonomic Treatment Publishing DTD v0 20100105//EN" "tax-treatment-NSO.dtd">
<tp:taxon-treatment xmlns:tp="http://www.plazi.org/taxpub"><tp:treatment-meta><mixed-citation publication-type="journal"><person-group><name><surname>Yang</surname><given-names>Lin</given-names></name><name><surname>Chen</surname><given-names>Xiang-Sheng</given-names></name></person-group><article-title>Three new bamboo-feeding species of the genus <italic>Symplanella</italic> Fennah (Hemiptera, Fulgoromorpha, Caliscelidae) from China</article-title><source>Zookeys</source><day>10</day><month>5</month><year>2014</year><volume>2014</volume><issue>408</issue><fpage>19</fpage><lpage>30</lpage><pub-id pub-id-type="doi">10.3897/zookeys.408.5797</pub-id></mixed-citation></tp:treatment-meta><tp:nomenclature><tp:taxon-name>
                        <tp:taxon-name-part taxon-name-part-type="genus">Symplanella</tp:taxon-name-part>
                        <tp:taxon-name-part taxon-name-part-type="species">hainanensis</tp:taxon-name-part>
                        <object-id xmlns:xlink="http://www.w3.org/1999/xlink" content-type="zoobank" xlink:type="simple">http://zoobank.org/C12B4D8F-BF4B-4939-977B-D13F7CEDDF9F</object-id>
                        <object-id xmlns:xlink="http://www.w3.org/1999/xlink" xlink:type="simple">http://species-id.net/wiki/Symplanella_hainanensis</object-id>
                    </tp:taxon-name><tp:taxon-status xmlns:xlink="http://www.w3.org/1999/xlink" xlink:type="simple">sp. n.</tp:taxon-status><xref ref-type="fig" rid="F2">Figs 13–24</xref></tp:nomenclature><tp:treatment-sec sec-type="Measurements"><title>Measurements.</title><p>Body length including forewing: male 5.45–5.62 mm (N = 2), female 6.00–6.30 mm (N = 8); forewing length: male 4.40 mm (N = 2), female 4.65–4.95 mm (N = 8).</p><!--PageBreak--><!--PageBreak--></tp:treatment-sec><tp:treatment-sec sec-type="Coloration"><title>Coloration.</title><p>General color dirty yellowish brown. Ocelli reddish brown, eyes black brown. Antennae with one black spot at apex of second segment. Frons and clypeus mostly dark brown. Central area of vertex and pronotum, base of mesonotum with somewhat pale yellowish red. Procoxae, mesocoxae, metapleura, abdominal sternites laterally and pregenital sternite of female, fuscous.</p></tp:treatment-sec><tp:treatment-sec sec-type="Head and thorax"><title>Head and thorax.</title><p>Vertex including eyes as wide as pronotum. Vertex longer in middle line than broad at base (1.24:1). Frons 1.67 times longer in middle line than widest part. Pronotum shorter in middle line than vertex (0.74:1). Mesonotum 0.87 times as long as vertex and pronotum together in middle line. Forewing longer in middle line than broad at widest part (4.00:1).</p></tp:treatment-sec><tp:treatment-sec sec-type="Abdomen"><title>Abdomen.</title><p>Anal segment of male in dorsal view (<xref ref-type="fig" rid="F2">Fig. 18</xref>) with median part slightly widened; in lateral view (<xref ref-type="fig" rid="F2">Fig. 19</xref>) broad at basal half, abruptly narrowed at apical half, apex acute, with some micro teeth at apical ventral margin. Pygofer in lateral view (<xref ref-type="fig" rid="F2">Fig. 20</xref>) with dorsal margin distinctly shorter than ventral margin, posterior margin sinuate, one finger-like process at dorsal third. Genital style in lateral view (<xref ref-type="fig" rid="F2">Fig. 21</xref>) broad and rounded, dorsal margin concave, dorsal half of posterior margin mound-like, covered with a lot of micro teeth; in posterior view (<xref ref-type="fig" rid="F2">Fig. 22</xref>) short and stout, mostly oval, dorsal angle forked, covered with a lot of micro teeth. Aedeagus in dorsal view (<xref ref-type="fig" rid="F2">Fig. 23</xref>) with basal half broad, apical half abruptly narrowed, stick-like, each side with one spine-like process at widest part; in lateral view (<xref ref-type="fig" rid="F2">Fig. 24</xref>) with base broad, narrowing apically, aedeagal shaft slightly curved ventrad. Connective in lateral view (<xref ref-type="fig" rid="F2">Fig. 24</xref>) curved ventrad, fused with base of aedeagus, nearly forming Y-shape.</p></tp:treatment-sec><tp:treatment-sec sec-type="Type material"><title>Type material.</title><p>Holotype: ♂, China: Hainan, Diaoluoshan National Natural Reserve (<named-content xmlns:xlink="http://www.w3.org/1999/xlink" content-type="dwc:verbatimCoordinates" xlink:type="simple">18°47'N, 109°52'E</named-content>), on bamboo, 9–12 Apr. 2009, X.-H. Hou; paratypes: 1 ♂, 8 ♀♀, data same as holotype.</p></tp:treatment-sec><tp:treatment-sec sec-type="Host plant"><title>Host plant.</title><p>Bamboo.</p></tp:treatment-sec><tp:treatment-sec sec-type="Distribution"><title>Distribution.</title><p>South China (Hainan) (<xref ref-type="fig" rid="F4">Fig. 37</xref>).</p></tp:treatment-sec><tp:treatment-sec sec-type="Remarks"><title>Remarks.</title><p>This new species is similar to the type species from Burma, <italic><tp:taxon-name>Symplanella breviceps</tp:taxon-name></italic> Fennah, 1987, but can be distinguished from the latter in: <italic>i</italic>) frons mostly dark brown (stramineous in <italic><tp:taxon-name>Symplanella breviceps</tp:taxon-name></italic>); <italic>ii</italic>) vertex with anterior margin rounded (angulated in <italic><tp:taxon-name>Symplanella breviceps</tp:taxon-name></italic>); <italic>iii</italic>) posterior margin of pygofer with one spinous process dorsally (absent in <italic><tp:taxon-name>Symplanella breviceps</tp:taxon-name></italic>); <italic>iv</italic>) genital style in posterior view broad and short (narrow and long in <italic><tp:taxon-name>Symplanella breviceps</tp:taxon-name></italic>).</p></tp:treatment-sec><tp:treatment-sec sec-type="Etymology"><title>Etymology.</title><p>The new species is named after the type locality, Hainan Province, China.</p></tp:treatment-sec><tp:treatment-sec><!--Section generated to contain objects referenced in tp:taxon-treatment.--><fig id="F2" position="float" orientation="portrait"><label>Figures 13–24.</label><caption><p><italic><tp:taxon-name>Symplanella hainanensis</tp:taxon-name></italic> sp. n. <bold>13</bold> Male habitus, dorsal view <bold>14</bold> Male habitus, lateral view <bold>15</bold> Head and thorax, dorsal view <bold>16</bold> Head and thorax, lateral view <bold>17</bold> Face <bold>18</bold> Male anal segment, dorsal view <bold>19</bold> Male anal segment, lateral view <bold>20</bold> Male pygofer, lateral view <bold>21</bold> Style, lateral view <bold>22</bold> Styles, posterior view <bold>23</bold> Aedeagus, dorsal view <bold>24</bold> Aedeagus, lateral view.</p></caption><graphic xmlns:xlink="http://www.w3.org/1999/xlink" xlink:href="zookeys-408-019-g002.jpg" position="float" orientation="portrait" xlink:type="simple"/></fig><fig id="F4" position="float" orientation="portrait"><label>Figure 37.</label><caption><p>Geographic distribution of <italic><tp:taxon-name>Symplanella</tp:taxon-name></italic> species: <italic><tp:taxon-name>Symplanella recurvata</tp:taxon-name></italic> sp. n. (▼); <italic><tp:taxon-name>Symplanella brevicephala</tp:taxon-name></italic> (Chou, Yuan &amp; Wang) (♦); <italic><tp:taxon-name>Symplanella breviceps</tp:taxon-name></italic> Fennah (▲); <italic><tp:taxon-name>Symplanella hainanensis</tp:taxon-name></italic> sp. n. (►); <italic><tp:taxon-name>Symplanella unipuncta</tp:taxon-name></italic> Zhang &amp; Wang (■); <italic><tp:taxon-name>Symplanella zhongtua</tp:taxon-name></italic> sp. n. (●).</p></caption><graphic xmlns:xlink="http://www.w3.org/1999/xlink" xlink:href="zookeys-408-019-g004.jpg" position="float" orientation="portrait" xlink:type="simple"/></fig></tp:treatment-sec></tp:taxon-treatment>
