# Supplementary material for: Three new bamboo-feeding species of the genus Symplanella Fennah (Hemiptera, Fulgoromorpha, Caliscelidae) from China
Source: Zookeys. 2014 May 10;(408):19–30. doi: 10.3897/zookeys.408.5797 (PMC4042823; doi:10.3897/zookeys.408.5797)
Supplement: XML Treatment for Symplanella zhongtua [file zookeys.408.5797-treatment4.xml]

<!DOCTYPE tp:taxon-treatment
  PUBLIC "-//TaxonX//DTD Taxonomic Treatment Publishing DTD v0 20100105//EN" "tax-treatment-NSO.dtd">
<tp:taxon-treatment xmlns:tp="http://www.plazi.org/taxpub"><tp:treatment-meta><mixed-citation publication-type="journal"><person-group><name><surname>Yang</surname><given-names>Lin</given-names></name><name><surname>Chen</surname><given-names>Xiang-Sheng</given-names></name></person-group><article-title>Three new bamboo-feeding species of the genus <italic>Symplanella</italic> Fennah (Hemiptera, Fulgoromorpha, Caliscelidae) from China</article-title><source>Zookeys</source><day>10</day><month>5</month><year>2014</year><volume>2014</volume><issue>408</issue><fpage>19</fpage><lpage>30</lpage><pub-id pub-id-type="doi">10.3897/zookeys.408.5797</pub-id></mixed-citation></tp:treatment-meta><tp:nomenclature><tp:taxon-name>
                        <tp:taxon-name-part taxon-name-part-type="genus">Symplanella</tp:taxon-name-part>
                        <tp:taxon-name-part taxon-name-part-type="species">zhongtua</tp:taxon-name-part>
                        <object-id xmlns:xlink="http://www.w3.org/1999/xlink" content-type="zoobank" xlink:type="simple">http://zoobank.org/B8FADA9C-2202-4485-928A-E17811BB1A59</object-id>
                        <object-id xmlns:xlink="http://www.w3.org/1999/xlink" xlink:type="simple">http://species-id.net/wiki/Symplanella_zhongtua</object-id>
                    </tp:taxon-name><tp:taxon-status xmlns:xlink="http://www.w3.org/1999/xlink" xlink:type="simple">sp. n.</tp:taxon-status><xref ref-type="fig" rid="F3">Figs 25–36</xref></tp:nomenclature><tp:treatment-sec sec-type="Measurements"><title>Measurements.</title><p>Body length including forewing: male 6.10–6.35 mm (N = 4), female 6.30–6.50 mm (N = 2); forewing length: male 5.15–5.30 mm (N = 4), female 5.20–5.40 mm (N = 2).</p><!--PageBreak--><!--PageBreak--></tp:treatment-sec><tp:treatment-sec sec-type="Coloration"><title>Coloration.</title><p>General color dirty yellowish brown. Ocelli reddish brown, eyes black brown. Antennae with one black spot at apex of second segment. Frons and clypeus mostly blackish brown. Central area of vertex and pronotum, base of mesonotum with somewhat pale yellowish red. Procoxae, mesocoxae, metapleura, abdominal sternites laterally and pregenital sternite of female fuscous.</p></tp:treatment-sec><tp:treatment-sec sec-type="Head and thorax"><title>Head and thorax.</title><p>Vertex including eyes narrower than pronotum (0.98:1). Vertex shorter in middle line than broad at base (0.65:1). Frons 1.41 times longer in middle line than widest part. Pronotum as long in middle line as vertex. Mesonotum 1.45 times as long as vertex and pronotum together in middle line. Forewing longer in middle line than broad at widest part (4.45:1).</p></tp:treatment-sec><tp:treatment-sec sec-type="Abdomen"><title>Abdomen.</title><p>Anal segment of male in dorsal view (<xref ref-type="fig" rid="F3">Fig. 30</xref>) long oval, widest at apical third, apical margin acutely convex; in lateral view (<xref ref-type="fig" rid="F3">Fig. 31</xref>) with basal half broad, apical half abruptly narrowed, apex slightly swollen, which with some micro teeth at apical ventral margin. Pygofer in lateral view (<xref ref-type="fig" rid="F3">Fig. 32</xref>) with dorsal margin distinctly shorter than ventral margin, posterior margin sinuate, with one stout spine-like process, directed caudo-ventrad. Genital style in lateral view (<xref ref-type="fig" rid="F3">Fig. 33</xref>) with dorsal and ventral angles rounded, posterior margin sinuate; in posterior view (<xref ref-type="fig" rid="F3">Fig. 34</xref>) short and broad, dorsal margin strongly concave, forcipate, inner and outer angles rounded. Aedeagus in ventral view (<xref ref-type="fig" rid="F3">Fig. 35</xref>) with base mostly broad, <!--PageBreak-->apical third abruptly narrowed, stick-like, apical margin rounded, each side with one spine-like process; phallobase lobe-like, each with one small spine at apex; aedeagus in lateral view (<xref ref-type="fig" rid="F3">Fig. 36</xref>) with base slightly broad, apical part mostly straight and slender, apical third slightly curved ventrad; phallobase slender, beanpod-like. Connective in lateral view (<xref ref-type="fig" rid="F3">Fig. 36</xref>) narrow and slender, apical half reflexed ventrad and cephalad.</p></tp:treatment-sec><tp:treatment-sec sec-type="Type material"><title>Type material.</title><p>Holotype: ♂, China: Yunnan, Xishuangbanna, Menglun (<named-content xmlns:xlink="http://www.w3.org/1999/xlink" content-type="dwc:verbatimCoordinates" xlink:type="simple">21°55'N, 101°13'E</named-content>), on bamboo, 28 July 2011, W.-B. Zheng and Z.-M. Chang; paratypes: 3 ♂♂, 2 ♀♀, data same as holotype.</p></tp:treatment-sec><tp:treatment-sec sec-type="Host plant"><title>Host plant.</title><p>Bamboo.</p></tp:treatment-sec><tp:treatment-sec sec-type="Distribution"><title>Distribution.</title><p>Southwest China (Yunnan) (<xref ref-type="fig" rid="F4">Fig. 37</xref>).</p></tp:treatment-sec><tp:treatment-sec sec-type="Remarks"><title>Remarks.</title><p>This new species is similar to <italic><tp:taxon-name>Symplanella brevicephala</tp:taxon-name></italic> (Chou, Yuan &amp; Wang, 1994), but can be distinguished by: <italic>i</italic>) frons and clypeus mostly black (dark brown in <italic><tp:taxon-name>Symplanella brevicephala</tp:taxon-name></italic>); <italic>ii</italic>) posterior margin of male pygofer having one stout spinous process at middle, directed ventro-caudad (having one stout tooth-like process dorsally, directed dorso-caudad in <italic><tp:taxon-name>Symplanella brevicephala</tp:taxon-name></italic>); <italic>iii</italic>) genital style in lateral view dorso-apical angle broadly rounded (acutely rounded in <italic><tp:taxon-name>Symplanella brevicephala</tp:taxon-name></italic>); <italic>iv</italic>) aedeagal shaft mostly straight (S-shaped in <italic><tp:taxon-name>Symplanella brevicephala</tp:taxon-name></italic>).</p></tp:treatment-sec><tp:treatment-sec sec-type="Etymology"><title>Etymology.</title><p>The name is derived from transliteration of the Chinese “zhongtu”, meaning posterior margin of male pygofer having one stout spinous process at middle.</p></tp:treatment-sec><tp:treatment-sec><!--Section generated to contain objects referenced in tp:taxon-treatment.--><fig id="F3" position="float" orientation="portrait"><label>Figures 25–36.</label><caption><p><italic><tp:taxon-name>Symplanella zhongtua</tp:taxon-name></italic> sp. n. <bold>25</bold> Male habitus, dorsal view <bold>26</bold> Male habitus, lateral view <bold>27</bold> Head and thorax, dorsal view <bold>28</bold> Head and thorax, lateral view <bold>29</bold> Face <bold>30</bold> Male anal segment, dorsal view <bold>31</bold> Male anal segment, lateral view <bold>32</bold> Male pygofer, lateral view <bold>33</bold> Style, lateral view <bold>34</bold> Styles, posterior view <bold>35</bold> Aedeagus, ventral view <bold>36</bold> Aedeagus, lateral view.</p></caption><graphic xmlns:xlink="http://www.w3.org/1999/xlink" xlink:href="zookeys-408-019-g003.jpg" position="float" orientation="portrait" xlink:type="simple"/></fig><fig id="F4" position="float" orientation="portrait"><label>Figure 37.</label><caption><p>Geographic distribution of <italic><tp:taxon-name>Symplanella</tp:taxon-name></italic> species: <italic><tp:taxon-name>Symplanella recurvata</tp:taxon-name></italic> sp. n. (▼); <italic><tp:taxon-name>Symplanella brevicephala</tp:taxon-name></italic> (Chou, Yuan &amp; Wang) (♦); <italic><tp:taxon-name>Symplanella breviceps</tp:taxon-name></italic> Fennah (▲); <italic><tp:taxon-name>Symplanella hainanensis</tp:taxon-name></italic> sp. n. (►); <italic><tp:taxon-name>Symplanella unipuncta</tp:taxon-name></italic> Zhang &amp; Wang (■); <italic><tp:taxon-name>Symplanella zhongtua</tp:taxon-name></italic> sp. n. (●).</p></caption><graphic xmlns:xlink="http://www.w3.org/1999/xlink" xlink:href="zookeys-408-019-g004.jpg" position="float" orientation="portrait" xlink:type="simple"/></fig></tp:treatment-sec></tp:taxon-treatment>
